# Supplementary material for: Certified Registered Nurse Anesthetists’ occupational exposure to inhalational anesthetic agents: a survey of anesthetic gas safety
Source: BMC Anesthesiol. 2022 Dec 3;22:375. doi: 10.1186/s12871-022-01896-y (PMC9719248; doi:10.1186/s12871-022-01896-y)
Supplement: Supplementary file 1 — Additional file 1: Appendix A. Survey. Appendix B. χ² tests - Goodness-of-fit tests: Contingency tables. Appendix C. Cover Letter/Informed Consent. [file 12871_2022_1896_MOESM1_ESM.zip]

Archive with 2 entries (2 files):
- APPENDIX C Masselink Hardinger .pdf
- Masselink Hardinger BMC Appendices.docx
